# Supplementary material for: A Systematic Review of Prolonged SARS‐CoV‐2 Shedding in Immunocompromised Persons
Source: Influenza Other Respir Viruses. 2025 May 20;19(5):e70121. doi: 10.1111/irv.70121 (PMC12092234; doi:10.1111/irv.70121)
Supplement: Supplementary file 2 — Data S1 Supplementary Information. [file IRV-19-e70121-s001.xlsx]

## Sheet: MasterData
Author	ID	DatePub	StudyType	Country	Age_Years	AgeClass	Sex	Symptomatic	RelapseYN	URIntermittentPos	Pneumonia	Hospitalized	MultAdmits	Outcome	primary	detailed	SxOnset	FirstPCR	First Sample	last sample	PersistanceReasoning	Persistence	FirstLocation	LastLocation
Casarola	Casarola	2021	Case report	Italy	53	50-64	F	Y	Y	NP	Y	Y	Y	S	H	H.Unsp	NA	100	NP	NP assumed	repeated testing lends to presistence	Probable	U	U
Ko	KoA	2022	Case series	US	53	50-64	M	Y	Y	N	Y	Y	Y	S	H	BMT	NA	94	NP assumed	NP	genetic indication of persistence	Yes	U	U
Ko	KoB	2022	Case series	US	67	>=65	F	Y	Y	N	Y	Y	Y	S	H	H.Unsp	Not Reported	97	NP assumed	NP	repeated testing lends to presistence	Probable	U	U
Maan	Maan	2022	Case report	UK	28	18-49	F	N	N	N	N	N	N	S	HIV	HIV (< 50 CD4 count)	NA	142	NP assumed	NP assumed	genetic indication of persistence	Yes	U	U
Montejano	Montejano	2022	Case report	Spain	30	18-49	M	Y	Y	Y	Y	Y	Y	S	T	T (liver)	92	92	NP	NP	repeated testing lends to presistence	Probable	U	U
Spinicci	Spinicci	2022	Case report	Italy	26	18-49	F	Y	Y	N	Y	Y	Y	S	HIV	HIV (< 50 CD4 count)	Not Reported	101	NP	NP	repeated testing lends to presistence	Probable	U	U
Tarhini	Tarhini2	2021	Case series	France	71	>=65	M	Y	Y	N	Y	Y	Y	S	T	T (heart)	120	114	NP	NP	repeated testing lends to presistence	Probable	U	U
Truong	Truong2	2021	Case series	US	21	18-49	M	Y	Y	Y	Y	Y	Y	S	H	CAR-T	NA	172	NP/OP	NP/OP	repeated testing lends to presistence	Probable	U	U
Truong	Truong3	2021	Case series	US	2	<18	M	Y	Y	N	Y	Y	Y	S	H	H.Unsp	168	162	NP/OP	NP/OP	repeated testing lends to presistence	Probable	U	U
Van der Moeren	Van der Moeren	2022	Case report	Belgium	60	50-64	M	Y	Y	N	Y	Y	Y	S	H	H.Unsp	161	161	NP	NP	repeated testing lends to presistence	Probable	U	U
Wenlock	Wenlock	2021	Case report	UK	30	18-49	M	Y	Y	N	Y	Y	Y	S	HIV	HIV (< 50 CD4 count)	Not Reported	98	NP assumed	NP	repeated testing lends to presistence	Probable	U	U
Capoluongo	Capoluongo	2021	Case report	Italy	64	50-64	F	Y	Y	N	Y	Y	Y	S	H	H.Unsp	155	150	NP	NP	repeated testing lends to presistence	Probable	U	U
Moutinho-Pereira	Moutinho-Pereira	2021	Case report	Portugal	39	18-49	F	Y	N	N	Y	Y	Y	S	T	T (kidney)	113	94	NP	NP	clinical course suggests persistence	Probable	U	U
Rnjak	Rnjak	2021	Case report	Croatia	53	50-64	M	Y	Y	N	Y	Y	Y	S	H	H.Unsp	Not Reported	98	NP	NP	repeated testing lends to presistence	Probable	U	U
Sung	Sung1	2022	Case series	US	60	50-64	M	Y	N	N	U	Y	N	D	H	H.Unsp	Not Reported	120	NP	NP	repeated testing lends to presistence	Probable	U	U
Sung	Sung2	2022	Case series	US	75	>=65	M	Y	Y	N	U	Y	N	S	H	H.Unsp	93	79	NP	NP	repeated testing lends to presistence	Probable	U	U
Bradley	Bradley	2021	Case report	UK	37	18-49	M	Y	Y	Y	Y	N	N	S	PI	PI	208	207	NP	NP	repeated testing lends to presistence	Probable	U	U
Morishita	Morishita	2022	Case report	Japan	51	50-64	M	Y	Y	Y	Y	Y	Y	S	H	H.Unsp	Not Reported	135	NP	NP	repeated testing lends to presistence	Probable	U	U
Pallett	Pallett	2021	Case report	UK	65	>=65	F	Y	Y	Y	Y	Y	N	S	H	H.Unsp	Not Reported	130	NP	NP	repeated testing lends to presistence	Probable	U	U
Weigang	Weigang	2021	Case report	Germany	58	50-64	M	Y	Y	Y	Y	Y	Y	S	T	T (kidney)	NA	154	OP	OP	repeated testing lends to presistence	Probable	U	U
Alshukairi	Alshukairi1	2021	Cohort	Saudia Arabia	34	18-49	F	Y	U	U	U	Y	U	U	T	T (heart)	26	23	NP	NP	within 90-day window	Yes	U	U
Altamirano-Molina	Altamirano-Molina2	2022	Case series	Peru	15	<18	M	Y	U	U	U	U	U	S	H	H.Unsp	Not Reported	58	NP	NP	within 90-day window	Yes	U	U
Altamirano-Molina	Altamirano-Molina6	2022	Case series	Peru	9	<18	F	Y	U	U	U	U	U	S	H	H.Unsp	Not Reported	21	NP	NP	within 90-day window	Yes	U	U
Altamirano-Molina	Altamirano-Molina7	2022	Case series	Peru	3	<18	F	Y	U	U	U	U	U	S	H	H.Unsp	Not Reported	54	NP	NP	within 90-day window	Yes	U	U
√Ålvarez	√Ålvarez	2022	Case report	Spain	28	18-49	M	N	N	N	N	Y	Y	S	HIV	HIV (< 50 CD4 count)	NA	66	NP	NP	genetic indication of persistence	Yes	U	U
Avanzato	Avanzato1	2020	Case report	US	71	>=65	F	N	N	Y	N	N	N	S	H	H.Unsp	NA	105	NP	NP	genetic indication of persistence	Yes	U	U
Baang	Baang	2021	Case report	US	60	50-64	M	Y	Y	N	Y	Y	Y	D	H	H.Unsp	138	124	NP	NP	genetic indication of persistence	Yes	U	U
Baba	Baba	2020	Case report	Japan	NA	18-49	F	Y	N	N	Y	Y	N	S	A	A	27	22	NP	NP	within 90-day window	Yes	U	U
Bailly	Bailly	2022	Case report	France	23	18-49	M	Y	N	N	Y	Y	N	S	H	BMT	Not Reported	404	NP	NP	genetic indication of persistence	Yes	U	U
Benucci	Benucci	2020	Case report	Italy	60	50-64	F	Y	N	N	Y	Y	N	S	A	A	Not Reported	52	NP	NP assumed	within 90-day window	Yes	U	U
Borges	Borges	2021	Case report	Portugal	61	50-64	F	Y	Y	Y	Y	Y	Y	S	H	H.Unsp	191	197	NP/OP	NP/OP	genetic indication of persistence	Yes	U	U
Bronstein	Bronstein1	2022	Case series	Israel	68	>=65	M	Y	N	N	Y	Y	N	S	H	H.Unsp	Not Reported	43	NP	NP	genetic indication of persistence	Yes	U	U
Bronstein	Bronstein2	2022	Case series	Israel	33	18-49	M	Y	Y	N	Y	Y	Y	S	H	H.Unsp	Not Reported	86	NP	NP	genetic indication of persistence	Yes	U	U
Buckland	Buckland	2020	Case report	UK	31	18-49	M	Y	N	N	Y	Y	Y	S	PI	PI	64	45	NP/Throat Swab	Sputum	genetic indication of persistence	Yes	U	L
Cabanero-Navalon	Cabanero-Navalon	2022	Case report	Spain	22	18-49	M	Y	Y	Y	Y	Y	Y	S	PI	PI	77	73	NP	Sputum	genetic indication of persistence	Yes	U	L
Camprub√≠	Camprub√≠	2021	Case report	Spain	37	18-49	F	Y	N	U	Y	Y	N	S	H	H.Unsp	60	57	NP	NP	within 90-day window	Yes	U	U
Canarutto	Canarutto	2020	Case report	Italy	5	<18	F	N	N	N	N	Y	N	S	A	A	NA	27	pharyngeal	pharyngeal	within 90-day window	Yes	U	U
Chaudry, Bilal	Chaudry, Bilal	2021	Case report	US	62	50-64	M	Y	Y	N	Y	Y	Y	S	H	H.Unsp	226	224	NP assumed	NP assumed	within 90-day window	Yes	U	U
Chen L	Chen L	2021	Case report	US	NA	50-64	M	Y	Y	N	N	Y	N	D	T	T (kidney)	45	41	NP	NP	genetic indication of persistence	Yes	U	U
Choi	Choi	2020	Case report	US	45	18-49	M	Y	Y	Y	Y	Y	Y	D	A	A	159	151	NP	NP	genetic indication of persistence	Yes	U	U
Ciuffreda	Ciuffreda	2021	Case report	Spain	2	<18	M	Y	Y	Y	Y	Y	Y	D	PI	PI	149	145	NP	NP	genetic indication of persistence	Yes	U	U
Clark, E	Clark, E	2020	Case report	France	76	>=65	F	Y	N	N	Y	Y	N	S	H	H.Unsp	42	36	NP	NP	within 90-day window	Yes	U	U
Cunha	Cunha00970	2020	Cohort	France	38	18-49	M	Y	N	Y	U	N	N	S	HIV	HIV (>200 CD4 count)	232	225	NP/OP	NP/OP	genetic indication of persistence	Yes	U	U
Daher	Daher	2021	Case report	Germany	71	>=65	F	Y	N	N	Y	Y	N	S	H	H.Unsp	Not Reported	49	NP	NP assumed	within 90-day window	Yes	U	U
Daoussis	Daoussis	2021	Case report	Greece	76	>=65	F	Y	Y	N	Y	Y	Y	D	A	A	NA	88	NP	NP	within 90-day window	Yes	U	U
Decker	Decker	2020	Case report	Germany	62	50-64	M	Y	Y	N	N	Y	N	U	T	T (heart)	Not Reported	35	Throat Swab	Throat Swab	within 90-day window	Yes	U	U
Desmazes-Dufeu	Desmazes-Dufeu2	2020	Case series	France	34	18-49	M	Y	N	N	N	N	N	S	T	T (lung)	28	24	NP assumed	NP	within 90-day window	Yes	U	U
Destras	Destras1	2021	Case report	France	62	50-64	M	Y	Y	N	U	Y	N	S	H	H.Unsp	Not Reported	24	NP	NP	genetic indication of persistence	Yes	U	U
Dhand	Dhand	2020	Case report	US	42	18-49	M	Y	N	Y	Y	Y	N	S	T	T (liver)	Not Reported	28	NP	NP	within 90-day window	Yes	U	U
Di Cristanziano	Di Cristanziano	2021	Case report	Germany	51	50-64	F	Y	Y	N	Y	Y	Y	S	H	BMT	49	47	pharyngeal	NP assumed	within 90-day window	Yes	U	U
Drouin	Drouin	2021	Case report	US	59	50-64	M	Y	Y	Y	Y	Y	Y	S	H	H.Unsp	Not Reported	300	NP	NP	genetic indication of persistence	Yes	U	U
Fenaux	Fenaux	2021	Case report	France	55	50-64	M	Y	Y	N	Y	Y	Y	S	H	H.Unsp	Not Reported	65	NP assumed	NP	within 90-day window	Yes	U	U
Ferrari	Ferrari1	2021	Case report	Italy	72	>=65	F	Y	Y	Y	N	Y	N	S	ST	ST (Lung)	NA	86	NP	NP	within 90-day window	Yes	U	U
FungM	FungM20201	2020	Case series	US	47	18-49	M	Y	U	Y	Y	Y	U	S	T	T (kidney)	39	25	NP	NP	within 90-day window	Yes	U	U
FungM	FungM20207	2020	Case series	US	52	50-64	F	Y	U	N	Y	Y	U	S	T	T (lung)	33	28	NP	NP	within 90-day window	Yes	U	U
FungM1	FungM20211	2021	Case series	US	44	18-49	M	Y	N	N	Y	Y	N	S	T	T (kidney)	36	30	NP	NP	within 90-day window	Yes	U	U
FungM1	FungM20214	2021	Case series	US	62	50-64	M	Y	N	N	Y	Y	N	S	H	H.Unsp	37	35	NP	NP	within 90-day window	Yes	U	U
Ghandi S	Ghandi S	2022	Case report	US	70	>=65	F	Y	Y	Y	Y	Y	Y	S	H	H.Unsp	NA	210	NP assumed	NP	genetic indication of persistence	Yes	U	U
Gibson	Gibson	2021	Case report	US	46	18-49	F	Y	N	N	Y	Y	N	S	A	A	69	68	NP antigen	BAL	genetic indication of persistence	Yes	U	L
Gordon	Gordon	2021	Case report	Australia	NA	U	M	Y	N	N	Y	Y	N	D	H	H.Unsp	NA	35	NP	NP	within 90-day window	Yes	U	U
Guetl	Guetl	2021	Case report	Austria	NA	U	M	Y	N	Y	Y	Y	N	S	PI	PI	Not Reported	45	NP assumed	OP	within 90-day window	Yes	U	U
Gulati	Gulati	2020	Case report	India	57	50-64	M	Y	N	N	N	Y	N	S	T	T (kidney)	24	21	NP assumed	NP assumed	within 90-day window	Yes	U	U
Helleberg	Helleberg	2020	Case report	Denmark	NA	50-64	M	Y	Y	Y	Y	Y	Y	S	H	H.Unsp	56	56	NP assumed	Throat Swab	within 90-day window	Yes	U	U
Hensley	Hensley	2021	Case report	US	73	>=65	M	Y	Y	N	Y	Y	Y	D	H	CAR-T	74	72	NP	Trachial Aspirate	genetic indication of persistence	Yes	U	L
HoffmanSA	HoffmanSA	2021	Case report	US	61	50-64	F	Y	N	Y	U	Y	N	S	HIV	HIV (< 50 CD4 count)	55	45	anterior NS	NP	genetic indication of persistence	Yes	U	U
Horiuchi	Horiuchi	2021	Case report	Japan	75	>=65	M	Y	Y	Y	Y	Y	N	S	H	H.Unsp	78	76	NP	NP assumed	within 90-day window	Yes	U	U
HuangJinbao	HuangJinbao	2021	Case report	China	69	>=65	F	Y	Y	Y	Y	Y	Y	S	ST	ST (Lung)	146	146	Throat Swab	Throat Swab	repeated testing lends to presistence	Probable	U	U
Italiano	Italiano	2020	Case report	US	20	18-49	F	Y	N	U	N	Y	N	S	T	T (kidney)	35	28	NP	NP	within 90-day window	Yes	U	U
Jassem	Jassem	2021	Case report	Poland	66	>=65	M	Y	Y	Y	Y	Y	N	S	H	H.Unsp	84	84	NP	BAL	within 90-day window	Yes	U	L
Jensen	Jensen3	2021	Cohort	Germany	NA	50-64	M	Y	N	Y	U	Y	N	S	H	BMT	87	87	NP	NP	within 90-day window	Yes	U	U
Jensen	Jensen5	2021	Cohort	Germany	NA	>=65	M	Y	N	N	U	Y	N	S	H	H.Unsp	52	52	NP	NP assumed	within 90-day window	Yes	U	U
Kaila	KailaA	2021	Case report	Finland	73	>=65	F	Y	N	N	Y	Y	N	D	H	H.Unsp	47	41	NP assumed	NP assumed	genetic indication of persistence	Yes	U	U
Karamercan	Karamercan	2022	Case report	Turkey	3	<18	F	Y	Y	Y	U	Y	N	S	H	H.Unsp	58	58	NP	NP assumed	within 90-day window	Yes	U	U
Karata≈ü	Karata≈ü	2020	Case report	Turkey	61	50-64	M	Y	Y	Y	Y	Y	Y	S	H	BMT	74	74	NP assumed	NP assumed	within 90-day window	Yes	U	U
Kaul	Kaul	2021	Case report	US	NA	U	F	Y	N	Y	Y	Y	N	D	T	T (lung)	57	57	BAL	NP	within 90-day window	Yes	L	U
Keitel	Keitel	2021	Case report	Germany	25	18-49	F	Y	N	N	Y	Y	N	S	H	BMT	NA	55	NP assumed	NP assumed	within 90-day window	Yes	U	U
Kemp	Kemp	2021	Case report	UK	70	>=65	M	Y	Y	Y	Y	Y	Y	D	H	H.Unsp	Not Reported	101	Nose/Throat	Nose/Throat	genetic indication of persistence	Yes	U	U
Kenig	Kenig2	2021	Case series	Israel	47	18-49	F	Y	N	U	Y	Y	U	S	H	H.Unsp	Not Reported	45	NP	NP	within 90-day window	Yes	U	U
Kenig	Kenig8	2021	Case series	Israel	64	50-64	F	Y	N	U	Y	Y	N	S	A	A	Not Reported	25	NP	NP	within 90-day window	Yes	U	U
Ketels	Ketels	2022	Case report	Netherlands	38	18-49	M	Y	N	N	Y	Y	N	S	HIV	HIV (< 50 CD4 count)	Not Reported	51	NP assumed	NP assumed	within 90-day window	Yes	U	U
Koczulla	Koczulla1	2020	Case report	Germany	16	<18	M	N	N	N	N	Y	N	S	T	T (lung)	NA	26	NP	NP	within 90-day window	Yes	U	U
Krajewski	Krajewski2	2022	Case series	US	1.5	<18	F	Y	N	U	Y	Y	N	U	H	CAR-T	NA	23	NP assumed	NP assumed	within 90-day window	Yes	U	U
Lancman	Lancman	2020	Case report	US	55	50-64	F	Y	Y	Y	Y	Y	Y	S	H	H.Unsp	Not Reported	82	NP	NP	within 90-day window	Yes	U	U
Leung, WF	Leung, WF	2021	Case report	Canada	21	18-49	F	Y	N	N	Y	Y	N	D	H	H.Unsp	97	90	NP	NP	genetic indication of persistence	Yes	U	U
Lohr	Lohr	2021	Case report	Germany	55	50-64	F	Y	Y	N	Y	Y	N	S	H	H.Unsp	Not Reported	29	NP	NP	within 90-day window	Yes	U	U
London	London1	2020	Case series	France	41	18-49	F	Y	Y	N	Y	Y	Y	S	PI	PI	64	47	NP	BAL	within 90-day window	Yes	U	L
London	London2	2020	Case series	France	65	>=65	M	Y	N	N	U	Y	N	D	PI	PI	32	27	NP	BAL	within 90-day window	Yes	U	L
Luitel	Luitel	2021	Case report	US	55	50-64	M	Y	N	N	Y	Y	N	S	H	H.Unsp	66	55	Nasal Swab	BAL	within 90-day window	Yes	U	L
Lynch	Lynch	2021	Case report	Ireland	52	50-64	F	Y	Y	Y	Y	Y	N	S	H	H.Unsp	100	95	NP	BAL	genetic indication of persistence	Yes	U	L
Ma, B M	Ma, B M	2020	Case report	Hong Kong	31	18-49	F	Y	Y	Y	Y	Y	N	U	T	T (kidney)	Not Reported	36	NP/Throat Swab	NP/Throat Swab	within 90-day window	Yes	U	U
Malonado	Malonado	2021	Case report	Argentina	57	50-64	M	Y	Y	N	Y	Y	Y	S	T	T (kidney)	Not Reported	38	NP	NP	within 90-day window	Yes	U	U
Malsy	Malsy	2021	Case report	Germany	53	50-64	F	Y	Y	Y	Y	Y	Y	U	H	H.Unsp	81	41	NP	Sputum	within 90-day window	Yes	U	L
Man, Zhang	Man, Zhang	2020	Case report	China	49	18-49	M	Y	Y	Y	Y	Y	N	S	T	T (kidney)	63	53	NP	Nasal swabs	within 90-day window	Yes	U	U
Mancon	Mancon	2022	Case report	Italy	NA	U	F	Y	Y	Y	Y	Y	Y	S	H	H.Unsp	174	174	NP	NP	genetic indication of persistence	Yes	U	U
Maponga	Maponga	2022	Case report	South Africa	NA	18-49	F	Y	Y	N	Y	Y	Y	S	HIV	HIV (50-200 CD4 count)	Not Reported	274	NP assumed	NP	genetic indication of persistence	Yes	U	U
Martinot	Martinot	2021	Case report	France	76	>=65	F	Y	Y	N	Y	Y	N	S	H	H.Unsp	81	77	NP	NP	within 90-day window	Yes	U	U
Menghua	Menghua	2020	Case report	China	49	18-49	F	Y	N	Y	Y	Y	N	S	HIV	HIV (>200 CD4 count)	34	28	Sputum	NP assumed	within 90-day window	Yes	L	U
Merli	Merli	2021	Case report	Italy	50	50-64	F	Y	N	N	N	Y	Y	S	H	CAR-T	Not Reported	45	NP	NP	within 90-day window	Yes	U	U
Monrad	Monrad	2021	Case report	US	75	>=65	M	Y	N	N	Y	Y	N	S	T	T (liver)	185	197	pharyngeal	pharyngeal	genetic indication of persistence	Yes	U	U
Moore	Moore	2020	Case report	US	63	50-64	F	Y	Y	N	Y	Y	N	S	H	H.Unsp	55	74	NP	NP	within 90-day window	Yes	U	U
Morel	Morel	2022	Case report	France	74	>=65	M	Y	Y	Y	Y	Y	N	S	A	A	100	90	NP	BAL	genetic indication of persistence	Yes	U	L
Nakajima	Nakajima	2021	Case report	Japan	47	18-49	M	Y	N	N	Y	Y	Y	S	H	H.Unsp	55	45	NP	NP	within 90-day window	Yes	U	U
Niess	Niess	2021	Case report	Germany	56	50-64	M	Y	N	Y	Y	Y	Y	S	H	CAR-T	NA	59	NP assumed	NP assumed	genetic indication of persistence	Yes	U	U
Niyonkuru	Niyonkuru1	2021	Case report	Denmark	66	>=65	M	Y	N	N	U	Y	Y	H	H	H.Unsp	30	27	OP	OP	genetic indication of persistence	Yes	U	U
Nusseblatt	Nussenblatt	2022	Case report	US	48	18-49	F	Y	Y	Y	Y	Y	N	S	T	T (liver)	Not Reported	335	BAL	Sputum	genetic indication of persistence	Yes	L	L
Otsuka	Otsuka	2020	Case report	Japan	56	50-64	M	Y	N	N	Y	Y	N	D	H	H.Unsp	Not Reported	42	NP	NP	within 90-day window	Yes	U	U
Palomba	Palomba	2021	Case report	Italy	28	18-49	M	Y	Y	Y	Y	Y	Y	S	PI	PI	Not Reported	41	NP assumed	NP	within 90-day window	Yes	U	U
Peiffer-Smadja	Peiffer-Smadja2	2021	Case series	France	35	18-49	M	Y	N	N	Y	Y	N	S	A	A	26	26	NP	NP	within 90-day window	Yes	U	U
Peiffer-Smadja	Peiffer-Smadja5	2021	Case series	France	64	50-64	M	Y	N	N	Y	Y	N	S	T	T (heart)	NA	48	NP	NP	within 90-day window	Yes	U	U
Peiffer-Smadja	Peiffer-Smadja6	2021	Case series	France	66	>=65	M	Y	N	N	Y	Y	Y	D	T	T (kidney)	Not Reported	45	NP	NP	within 90-day window	Yes	U	U
Pereira	Pereira	2021	Case report	UK	17	<18	M	Y	Y	Y	Y	Y	Y	S	PI	PI	74	65	NP	BAL	within 90-day window	Yes	U	L
P√©rez-Lago	P√©rez-LagoA	2021	Case series	Spain	52	50-64	M	Y	Y	N	Y	Y	Y	D	H	H.Unsp	Not Reported	189	NP	NP	genetic indication of persistence	Yes	U	U
P√©rez-Lago	P√©rez-LagoB	2021	Case series	Spain	47	18-49	M	Y	Y	Y	U	Y	N	S	H	H.Unsp	143	147	NP	NP	genetic indication of persistence	Yes	U	U
P√©rez-Lago	P√©rez-LagoC	2021	Case series	Spain	63	50-64	F	Y	Y	Y	Y	Y	Y	D	H	H.Unsp	68	66	NP	NP	genetic indication of persistence	Yes	U	U
Pommeret	Pommeret10	2021	Case series	France	63	50-64	F	Y	N	N	U	Y	N	S	H	H.Unsp	Not Reported	61	NP	NP	within 90-day window	Yes	U	U
Pommeret	Pommeret29	2021	Case series	France	57	50-64	M	Y	N	N	U	Y	N	S	H	H.Unsp	Not Reported	43	NP	NP	within 90-day window	Yes	U	U
Pommeret	Pommeret3	2021	Case series	France	34	18-49	F	Y	N	N	U	Y	N	S	H	H.Unsp	Not Reported	35	NP	NP	within 90-day window	Yes	U	U
Pommeret	Pommeret8	2021	Case series	France	62	50-64	F	Y	N	N	U	Y	N	D	H	H.Unsp	Not Reported	56	NP	NP	within 90-day window	Yes	U	U
Pourhassan	Pourhassan	2022	Case report	US	64	50-64	F	Y	N	N	Y	Y	N	S	H	BMT	Not Reported	34	NP	NP	within 90-day window	Yes	U	U
Radhakrishnan	Radhakrishnan	2021	Case report	India	4	<18	M	N	N	Y	N	Y	N	S	H	H.Unsp	65	65	NP/OP	NP/OP	within 90-day window	Yes	U	U
Rajakumar	Rajakumar1	2021	Case series	Canada	56	50-64	F	Y	Y	N	Y	Y	Y	S	T	T (heart)	57	57	NP	NP	within 90-day window	Yes	U	U
Rajakumar	Rajakumar2	2021	Case series	Canada	33	18-49	F	Y	Y	Y	U	Y	Y	S	T	T (heart)	26	26	NP	NP	within 90-day window	Yes	U	U
Reuken	Reuken	2021	Case report	Germany	56	50-64	F	Y	Y	Y	Y	Y	Y	S	H	H.Unsp	130	120	NP/Throat Swab	BAL	genetic indication of persistence	Yes	U	L
Rodriguez-Grande	Rodriguez-Grande23	2021	Cohort	Spain	45	18-49	F	Y	U	U	U	Y	U	S	A	A	31	28	NP	NP	within 90-day window	Yes	U	U
Rodriguez-Grande	Rodriguez-Grande24	2021	Cohort	Spain	47	18-49	M	Y	U	U	U	Y	U	D	H	H.Unsp	97	75	NP	NP	repeated testing lends to presistence	Probable	U	U
Rodriguez-Grande	Rodriguez-Grande28	2021	Cohort	Spain	74	>=65	M	Y	U	U	U	Y	U	S	H	H.Unsp	57	55	NP	NP	within 90-day window	Yes	U	U
Rodriguez-Grande	Rodriguez-Grande29	2021	Cohort	Spain	40	18-49	F	Y	U	U	U	Y	U	S	H	H.Unsp	81	79	NP	NP	within 90-day window	Yes	U	U
Rodriguez-Grande	Rodriguez-Grande30	2021	Cohort	Spain	69	>=65	M	Y	U	U	U	Y	U	D	ST	ST (Lung)	47	29	NP	NP	within 90-day window	Yes	U	U
Rodriguez-Grande	Rodriguez-Grande31	2021	Cohort	Spain	63	50-64	F	Y	U	U	U	Y	U	S	H	H.Unsp	64	44	NP	NP	within 90-day window	Yes	U	U
Sabino	Sabino	2022	Case report	Brazil	32	18-49	F	Y	Y	N	N	N	N	S	PI	PI	88	84	NP	NP	within 90-day window	Yes	U	U
Schend	Schend	2020	Case report	US	49	18-49	M	Y	N	N	Y	Y	N	S	A	A	50	54	NP assumed	NP assumed	within 90-day window	Yes	U	U
Scherer	Scherer1	2022	Case series	US	65	>=65	M	Y	Y	N	Y	Y	Y	S	H	BMT	Not Reported	42	NP	NP	genetic indication of persistence	Yes	U	U
Scherer	Scherer2	2022	Case series	US	46	18-49	F	Y	Y	N	Y	Y	Y	D	H	H.Unsp	Not Reported	75	NP	NP	genetic indication of persistence	Yes	U	U
Scherer	Scherer3	2022	Case series	US	38	18-49	F	Y	Y	N	Y	Y	Y	S	H	BMT	Not Reported	302	NP	NP	genetic indication of persistence	Yes	U	U
Scherer	Scherer4	2022	Case series	US	44	18-49	M	Y	Y	N	Y	Y	Y	S	PI	PI	Not Reported	109	NP	NP	genetic indication of persistence	Yes	U	U
Scherer	Scherer5	2022	Case series	US	46	18-49	M	Y	Y	N	Y	Y	Y	S	H	H.Unsp	Not Reported	201	NP	NP	genetic indication of persistence	Yes	U	U
Sepulcri	Sepulcri	2021	Case report	Italy	70	>=65	M	Y	Y	N	Y	Y	Y	D	H	H.Unsp	Not Reported	268	NP	NP	genetic indication of persistence	Yes	U	U
Shingare	Shingare1	2020	Case report	India	35	18-49	M	Y	N	NP	N	Y	N	S	T	T (kidney)	Not Reported	28	NP	NP	within 90-day window	Yes	U	U
Silvano	Silvano2	2020	Case series	Portugal	36	18-49	F	Y	U	N	Y	Y	N	S	T	T (kidney)	55	52	NP/OP	NP/OP	within 90-day window	Yes	U	U
Silvano	Silvano4	2020	Case series	Portugal	57	50-64	M	Y	U	Y	Y	Y	N	S	T	T (kidney)	68	66	NP/OP	NP/OP	within 90-day window	Yes	U	U
Silvano	Silvano6	2020	Case series	Portugal	56	50-64	F	Y	U	N	Y	Y	N	S	T	T (kidney)	44	44	NP/OP	NP/OP	within 90-day window	Yes	U	U
Sonnleitner	Sonnleitner	2022	Case report	Austria	NA	U	F	Y	Y	Y	N	Y	N	S	H	H.Unsp	Not Reported	207	NP	NP	genetic indication of persistence	Yes	U	U
Taha	Taha1	2021	Case series	UK	55	50-64	M	Y	Y	Y	Y	Y	Y	S	H	H.Unsp	Not Reported	206	NP	NP assumed	genetic indication of persistence	Yes	U	U
Taha	Taha2	2021	Case series	UK	68	>=65	F	Y	Y	U	Y	Y	Y	S	H	H.Unsp	Not Reported	32	NP	NP	within 90-day window	Yes	U	U
Takakuwa	Takakuwa	2021	Case report	Japan	73	>=65	M	Y	N	N	Y	Y	N	D	H	H.Unsp	24	20	NP assumed	Sputum	within 90-day window	Yes	U	L
Taramasso	Taramasso2	2021	Case series	Italy	50	50-64	F	Y	U	U	Y	Y	U	U	A	A	Not Reported	37	NP	NP	within 90-day window	Yes	U	U
Taramasso	Taramasso3	2021	Case series	Italy	47	18-49	F	Y	U	U	Y	Y	U	U	H	H.Unsp	Not Reported	40	NP	NP	within 90-day window	Yes	U	U
Tarhini	Tarhini1	2021	Case series	France	66	>=65	M	N	N	N	N	Y	N	S	HIV	HIV (< 50 CD4 count)	Not Reported	111	NP	NP	genetic indication of persistence	Yes	U	U
Tarhini	Tarhini3	2021	Case series	France	35	18-49	M	Y	Y	Y	Y	Y	Y	U	A	A	84	84	NP	NP	genetic indication of persistence	Yes	U	U
Tchana-Sato	Tchana-Sato1	2021	Case series	Belgium	59	50-64	M	Y	N	N	Y	Y	N	D	T	T (heart)	NA	26	NP	NP assumed	within 90-day window	Yes	U	U
Tchana-Sato	Tchana-Sato2	2021	Case series	Belgium	56	50-64	F	Y	N	N	Y	Y	N	D	T	T (heart)	NA	26	NP	NP assumed	within 90-day window	Yes	U	U
Theodore	Theodore14	2021	Cohort	US	57	50-64	U	Y	U	U	U	Y	Y	S	T	T (liver)	NA	52	NP	NP	within 90-day window	Yes	U	U
Theodore	Theodore21	2021	Cohort	US	65	>=65	U	Y	U	U	U	Y	N	H	T	T (kidney)	NA	29	NP	NP	within 90-day window	Yes	U	U
Theodore	Theodore27	2021	Cohort	US	71	>=65	U	Y	U	U	U	Y	N	S	T	T (kidney)	NA	56	NP	NP	within 90-day window	Yes	U	U
Theodore	Theodore28	2021	Cohort	US	74	>=65	U	Y	U	U	U	Y	N	S	T	T (lung)	46	Not Reported	NP	NP	within 90-day window	Yes	U	U
Theodore	Theodore32	2021	Cohort	US	69	>=65	U	Y	Y	U	U	Y	Y	S	T	T (heart)	62	Not Reported	NP	NP	within 90-day window	Yes	U	U
Theodore	Theodore33	2021	Cohort	US	69	>=65	U	Y	U	U	U	Y	N	S	T	T (kidney)	43	Not Reported	NP	NP	within 90-day window	Yes	U	U
Theodore	Theodore4	2021	Cohort	US	36	18-49	U	Y	Y	U	U	Y	Y	S	T	T (kidney)	52	Not Reported	NP	NP	within 90-day window	Yes	U	U
Theodore	Theodore47	2021	Cohort	US	40	18-49	U	Y	U	U	U	Y	N	S	T	T (kidney)	39	Not Reported	NP	NP	within 90-day window	Yes	U	U
Theodore	Theodore54	2021	Cohort	US	52	50-64	U	Y	U	U	U	Y	N	S	T	T (kidney)	30	Not Reported	NP	NP	within 90-day window	Yes	U	U
Theodore	Theodore61	2021	Cohort	US	54	50-64	U	Y	U	U	U	Y	N	S	T	T (heart)	28	Not Reported	NP	NP	within 90-day window	Yes	U	U
Thornton	Thornton	2022	Case report	Canada	58	50-64	M	Y	Y	Y	Y	Y	Y	S	H	H.Unsp	197	190	NP	NP assumed	genetic indication of persistence	Yes	U	U
Truffot	Truffot	2021	Case report	France	72	>=65	M	Y	Y	N	Y	Y	Y	S	H	H.Unsp	58	57	NP	NP	within 90-day window	Yes	U	U
Truong	Truong1	2021	Case series	US	3	<18	F	Y	N	N	U	Y	N	S	H	H.Unsp	NA	46	NP/OP	NP/OP	within 90-day window	Yes	U	U
van Damme	van Damme	2020	Case report	Belgium	37	18-49	M	Y	N	U	Y	Y	N	S	PI	PI	60	52	NP	NP assumed	within 90-day window	Yes	U	U
van Laarhoven	van Laarhoven1	2021	Case series	Netherlands	50	50-64	F	Y	N	Y	U	Y	N	D	PI	PI	81	53	Bronchial secretion	Bronchial secretion	within 90-day window	Yes	L	L
van Laarhoven	van Laarhoven2	2021	Case series	Netherlands	32	18-49	F	Y	N	Y	U	Y	N	S	T	T (kidney)	73	72	Bronchial secretion	Bronchial secretion	within 90-day window	Yes	L	L
van Laarhoven	van Laarhoven3	2021	Case series	Netherlands	45	18-49	F	Y	N	Y	U	Y	Y	S	T	T (kidney)	52	41	Bronchial secretion	Bronchial secretion	within 90-day window	Yes	L	L
van Laarhoven	van Laarhoven4	2021	Case series	Netherlands	55	50-64	F	Y	N	N	U	Y	N	S	PI	PI	55	46	Bronchial secretion	Bronchial secretion	within 90-day window	Yes	L	L
van Laarhoven	van Laarhoven5	2021	Case series	Netherlands	21	18-49	F	Y	N	Y	N	Y	N	S	T	T (kidney)	37	27	Bronchial secretion	Bronchial secretion	within 90-day window	Yes	L	L
van Oers	van Oers	2021	Case report	US	0.211538	<18	M	Y	N	Y	N	Y	N	S	PI	PI	36	36	NP	NP	within 90-day window	Yes	U	U
Vissichelli	Vissichelli1	2022	Case report	US	41	18-49	F	N	N	N	N	Y	N	S	A	A	NA	29	NP	NP assumed	within 90-day window	Yes	U	U
Vizcarra	Vizcarra26	2020	Cohort	Spain	64	50-64	U	Y	U	N	Y	Y	U	S	HIV	HIV (>200 CD4 count)	47	41	Not Reported	Not Reported	within 90-day window	Yes	NA	NA
Vizcarra	Vizcarra28	2020	Cohort	Spain	60	50-64	U	Y	U	N	Y	Y	U	U	HIV	HIV (>200 CD4 count)	45	44	Not Reported	Not Reported	within 90-day window	Yes	NA	NA
Vizcarra	Vizcarra35	2020	Cohort	Spain	56	50-64	U	Y	U	N	Y	Y	U	U	HIV	HIV (>200 CD4 count)	35	28	Not Reported	Not Reported	within 90-day window	Yes	NA	NA
Vizcarra	Vizcarra6	2020	Cohort	Spain	49	18-49	U	Y	U	N	Y	Y	U	S	HIV	HIV (50-200 CD4 count)	45	41	Not Reported	Not Reported	within 90-day window	Yes	NA	NA
Wei, Lai	Wei, Lai	2020	Case report	China	61	50-64	M	Y	Y	Y	Y	Y	N	S	T	T (liver)	48	41	NP assumed	NP assumed	within 90-day window	Yes	U	U
Wu, Jian	Wu, Jian	2021	Case report	China	46	18-49	F	Y	Y	N	Y	Y	N	S	T	T (kidney)	58	54	NP	NP	within 90-day window	Yes	U	U
Ye, Xingnong	Ye, Xingnong I-2	2020	Case report	China	72	>=65	F	Y	Y	Y	Y	Y	Y	S	H	H.Unsp	71	64	NP assumed	NP assumed	within 90-day window	Yes	U	U
Yousaf	Yousaf	2020	Case report	Qatar	28	18-49	M	Y	Y	U	Y	Y	N	S	HIV	HIV (< 50 CD4 count)	90	85	NP assumed	NP assumed	within 90-day window	Yes	U	U
Zhu, Lan, 2020	Zhu, Lan	2020	Case report	China	55	50-64	M	Y	Y	Y	Y	Y	Y	S	T	T (kidney)	48	44	pharyngeal	NP assumed	within 90-day window	Yes	U	U
Zimmerli	Zimmerli	2021	Case report	Switzerland	74	>=65	M	Y	N	N	Y	Y	N	S	H	H.Unsp	Not Reported	105	NP	NP	repeated testing lends to presistence	Probable	U	U
Zubarovskaya	Zubarovskaya	2022	Case report	Austria	25	18-49	M	Y	N	N	Y	U	U	S	H	BMT	Not Reported	22	NP	NP assumed	within 90-day window	Yes	U	U

## Sheet: Viral Culture
Author	ID	TimePCRpos	TimeSx	Result	Sample
Alshukairi	Alshukairi1	NA	26	Negative	NP
Avanzato	Avanzato1	49	NA	Positive	NP & OP
Avanzato	Avanzato1	70	NA	Positive	NP & OP
Avanzato	Avanzato1	77	NA	Negative	NP & OP
Avanzato	Avanzato1	85	NA	Negative	NP & OP
Avanzato	Avanzato1	105	NA	Negative	NP & OP
Baang	Baang	7	14	Positive	NP & OP
Baang	Baang	12	19	Positive	NP & OP
Baang	Baang	22	29	Positive	NP & OP
Baang	Baang	29	36	Positive	NP & Sputum
Baang	Baang	33	40	Positive	NP
Baang	Baang	38	45	Positive	NP
Baang	Baang	81	88	Positive	NP
Baang	Baang	93	100	Positive	NP
Baang	Baang	106	113	Positive	NP
Baang	Baang	119	126	Positive	NP
Borges	Borges	164	158	Negative	Sputum
Casarola	Casarola	52	NA	Positive	NP assumed
Casarola	Casarola	100	NA	Positive	NP assumed
Casarola	Casarola	114	NA	Negative	NP assumed
Choi / Clark SA	Choi / Clark SA	75	83	Positive	NP
Choi / Clark SA	Choi / Clark SA	143	151	Positive	NP
Ciuffreda	Ciuffreda	50	54	Positive	BAL
Decker	Decker	18	18	Positive	throat swab
Decker	Decker	21	21	Positive	throat swab
Ghandi S	Ghandi S	149	NA	Positive	NP
Ghandi S	Ghandi S	152	NA	Positive	NP
Ghandi S	Ghandi S	156	NA	Positive	NP
Ghandi S	Ghandi S	158	NA	Positive	NP
Ghandi S	Ghandi S	163	NA	Positive	NP
Ghandi S	Ghandi S	164	NA	Negative	NP
Ghandi S	Ghandi S	166	NA	Negative	NP
Ghandi S	Ghandi S	168	NA	Positive	NP
Ghandi S	Ghandi S	170	NA	Positive	NP
Ghandi S	Ghandi S	176	NA	Positive	NP
Ghandi S	Ghandi S	210	NA	Negative	NP
Ghandi S	Ghandi S	217	NA	Negative	NP
Gordon	Gordon	33	NA	Positive	NP
Guetl	Guetl	44	Not Reported	Positive	OP
Guetl	Guetl	68	Not Reported	Negative	OP
Hensley	Hensley	72	74	Positive	Endotracheal Aspirate
Karamercan	Karamercan	22	22	Negative	NP
Keitel	Keitel	21	NA	Positive	NP
Keitel	Keitel	34	NA	Positive	NP
Keitel	Keitel	39	NA	Positive	NP
Keitel	Keitel	46	NA	Positive	NP
Keitel	Keitel	55	NA	Positive	NP
Keitel	Keitel	60	NA	Negative	NP
Keitel	Keitel	64	NA	Negative	NP
Keitel	Keitel	69	NA	Negative	NP
Keitel	Keitel	73	NA	Negative	NP
Keitel	Keitel	78	NA	Negative	NP
Leung, WF	Leung, WF	0	6	Positive	NP
Leung, WF	Leung, WF	24	32	indeterminate	NP
Leung, WF	Leung, WF	71	77	Positive	NP
Leung, WF	Leung, WF	84	90	Negative	NP
Leung, WF	Leung, WF	90	96	Negative	NP
Mancon	Mancon	1	2	Positive	NP
Mancon	Mancon	8	9	Positive	NP
Mancon	Mancon	49	50	Negative	BALF
Mancon	Mancon	164	165	Positive	NP
Mancon	Mancon	175	176	Negative	NP
Maponga	Maponga	268	Not Reported	Positive	NP
Monrad	Monrad	126	128	Positive	pharyngeal swab
Monrad	Monrad	197	199	Positive	pharyngeal swab
Montejano	Montejano	54	NA	Positive	NP
Morel	Morel	92	111	Positive	BAL
Morishita	Morishita	84	Not Reported	Positive	NP & Sputum
Morishita	Morishita	133	Not Reported	Positive	NP assumed
Moutinho-Pereira	Moutinho-Pereira	94	Not Reported	Positive	NP
Nakajima	Nakajima	59	Not Reported	Positive	NP
Niess	Niess	49	49	Negative	NP assumed
Niess	Niess	54	54	Negative	NP assumed
Niess	Niess	60	60	Negative	NP assumed
Niess	Niess	69	69	Negative	NP assumed
Niyonkuru	Niyonkuru1	15	NA	Positive	OP
Niyonkuru	Niyonkuru1	16	NA	Positive	OP
Niyonkuru	Niyonkuru1	21	NA	Positive	OP
Pallett	Pallett	64	Not Reported	Positive	NP assumed
Pallett	Pallett	86	Not Reported	Positive	NP assumed
P√©rez-Lago	P√©rez-LagoC	0	2	Negative	NP
P√©rez-Lago	P√©rez-LagoC	17	19	Negative	plasma
P√©rez-Lago	P√©rez-LagoC	21	23	Negative	NP
P√©rez-Lago	P√©rez-LagoB	24	26	Positive	NP
P√©rez-Lago	P√©rez-LagoB	35	37	Positive	NP
P√©rez-Lago	P√©rez-LagoB	47	49	Positive	NP
P√©rez-Lago	P√©rez-LagoC	49	51	Negative	NP
P√©rez-Lago	P√©rez-LagoC	56	58	Negative	NP
P√©rez-Lago	P√©rez-LagoC	66	68	Positive	Bronchoaspirate
P√©rez-Lago	P√©rez-LagoA	66	Not Reported	Negative	NP
P√©rez-Lago	P√©rez-LagoC	66	68	Positive	NP
P√©rez-Lago	P√©rez-LagoB	66	68	Negative	plasma
P√©rez-Lago	P√©rez-LagoB	79	81	Positive	NP
P√©rez-Lago	P√©rez-LagoA	86	Not Reported	Negative	NP
P√©rez-Lago	P√©rez-LagoB	98	100	Negative	NP
P√©rez-Lago	P√©rez-LagoA	99	Not Reported	Negative	NP
P√©rez-Lago	P√©rez-LagoB	105	107	Negative	NP
P√©rez-Lago	P√©rez-LagoB	112	114	Positive	NP
P√©rez-Lago	P√©rez-LagoA	114	Not Reported	Negative	NP
P√©rez-Lago	P√©rez-LagoB	119	121	Negative	NP
P√©rez-Lago	P√©rez-LagoA	126	Not Reported	Negative	NP
P√©rez-Lago	P√©rez-LagoA	136	Not Reported	Negative	NP
P√©rez-Lago	P√©rez-LagoB	141	143	Negative	NP
P√©rez-Lago	P√©rez-LagoA	145	Not Reported	Negative	NP
P√©rez-Lago	P√©rez-LagoA	167	Not Reported	Negative	NP
P√©rez-Lago	P√©rez-LagoA	189	Not Reported	Negative	NP
Rajakumar	Rajakumar1	0	0	Positive	NP
Rajakumar	Rajakumar1	8	8	Positive	NP
Rajakumar	Rajakumar1	16	16	Positive	NP
Rajakumar	Rajakumar2	16	16	Positive	NP
Rajakumar	Rajakumar2	22	22	Negative	NP
Rajakumar	Rajakumar1	23	23	Positive	NP
Rajakumar	Rajakumar1	23	23	Negative	saliva
Rajakumar	Rajakumar2	26	26	Negative	NP
Rajakumar	Rajakumar1	30	30	Negative	NP
Rajakumar	Rajakumar2	43	43	Negative	NP
Rajakumar	Rajakumar2	51	51	Negative	NP
Rajakumar	Rajakumar1	58	58	Negative	NP
Rnjak	Rnjak	45	45	Positive	NP
Rnjak	Rnjak	98	98	Positive	NP
Rnjak	Rnjak	129	129	Negative	NP
Sepulcri	Sepulcri	34	34	Positive	NP
Sepulcri	Sepulcri	54	54	Positive	NP
Sepulcri	Sepulcri	76	76	Positive	NP
Sepulcri	Sepulcri	96	96	Positive	NP
Sepulcri	Sepulcri	238	238	Positive	NP
Sonnleitner	Sonnleitner	73	Not Reported	Positive	NP
Sonnleitner	Sonnleitner	93	Not Reported	Positive	NP
Sonnleitner	Sonnleitner	99	Not Reported	Negative	NP
Sonnleitner	Sonnleitner	104	Not Reported	Negative	NP
Sonnleitner	Sonnleitner	109	Not Reported	Positive	NP
Sonnleitner	Sonnleitner	117	Not Reported	Negative	NP
Sonnleitner	Sonnleitner	127	Not Reported	Positive	NP
Sonnleitner	Sonnleitner	133	Not Reported	Negative	NP
Sonnleitner	Sonnleitner	182	Not Reported	Negative	NP
Sung	Sung2	22	Not Reported	Positive	NP
Sung	Sung1	23	Not Reported	Positive	NP
Taramasso	Taramasso2	37	Not Reported	Positive	NP
Taramasso	Taramasso3	40	Not Reported	Positive	NP
Taramasso	Taramasso1	238	Not Reported	Positive	NP
Tarhini	Tarhini2	0	6	Negative	NP assumed
Tarhini	Tarhini3	0	2	Negative	NP assumed
Tarhini	Tarhini2	8	14	Negative	NP assumed
Tarhini	Tarhini1	18	19	Negative	NP assumed
Tarhini	Tarhini1	34	35	Negative	NP assumed
Tarhini	Tarhini1	42	43	Positive	NP assumed
Tarhini	Tarhini1	45	46	Negative	NP assumed
Tarhini	Tarhini1	46	47	Negative	NP assumed
Tarhini	Tarhini1	52	53	Positive	NP assumed
Tarhini	Tarhini3	54	56	Negative	NP assumed
Tarhini	Tarhini1	68	69	Negative	NP assumed
Tarhini	Tarhini3	71	73	Negative	NP assumed
Tarhini	Tarhini2	74	80	Negative	NP assumed
Tarhini	Tarhini1	74	75	Positive	NP assumed
Tarhini	Tarhini1	82	83	Positive	NP assumed
Tarhini	Tarhini3	82	84	Positive	NP assumed
Tarhini	Tarhini2	85	91	Negative	NP assumed
Tarhini	Tarhini3	89	91	Negative	NP assumed
Tarhini	Tarhini1	94	95	Positive	NP assumed
Tarhini	Tarhini2	97	103	Positive	NP assumed
Tarhini	Tarhini2	104	110	Negative	NP assumed
Tarhini	Tarhini2	114	120	Negative	NP assumed
Thornton	Thornton	93	100	Positive	NP
Thornton	Thornton	101	108	Positive	NP
Thornton	Thornton	107	114	Negative	NP
Thornton	Thornton	118	125	Positive	NP
Thornton	Thornton	122	129	Negative	NP
Thornton	Thornton	145	152	Positive	NP
Thornton	Thornton	157	164	Negative	NP
Truong	Truong1	0	NA	Positive	NP
Truong	Truong2	0	NA	Positive	NP
Truong	Truong3	0	6	Positive	NP
Truong	Truong2	11	NA	Positive	NP
Truong	Truong1	13	NA	Negative	NP
Truong	Truong3	15	21	Positive	NP
Truong	Truong3	22	28	Negative	NP
Truong	Truong2	27	NA	Positive	NP
Truong	Truong1	46	NA	Negative	NP
Truong	Truong3	67	73	Negative	NP
Truong	Truong2	99	NA	Positive	NP
Truong	Truong1	117	NA	Negative	NP
Truong	Truong2	117	NA	Positive	NP
Truong	Truong2	120	NA	Positive	NP
Truong	Truong2	127	NA	Positive	NP
Truong	Truong2	134	NA	Positive	NP
Truong	Truong2	137	NA	Positive	NP
Truong	Truong3	139	145	Positive	NP
Truong	Truong2	144	NA	Positive	NP
Truong	Truong2	156	NA	Positive	NP
Truong	Truong3	162	168	Negative	NP
Van der Moeren	Van der Moeren	67	67	Positive	NP
van Laarhoven	van Laarhoven1	18	46	Negative	bronchial secretion
van Laarhoven	van Laarhoven1	22	50	Negative	bronchial secretion
van Laarhoven	van Laarhoven1	26	54	Negative	bronchial secretion
van Laarhoven	van Laarhoven3	29	40	Negative	bronchial secretion
van Laarhoven	van Laarhoven1	30	58	Negative	bronchial secretion
van Laarhoven	van Laarhoven3	31	42	Negative	bronchial secretion
van Laarhoven	van Laarhoven3	33	44	Negative	bronchial secretion
van Laarhoven	van Laarhoven1	34	62	Negative	bronchial secretion
van Laarhoven	van Laarhoven3	35	46	Negative	bronchial secretion
van Laarhoven	van Laarhoven1	38	66	Negative	bronchial secretion
van Laarhoven	van Laarhoven3	39	50	Negative	bronchial secretion
van Laarhoven	van Laarhoven3	41	52	Negative	bronchial secretion
van Laarhoven	van Laarhoven2	44	45	Positive	bronchial secretion
van Laarhoven	van Laarhoven2	50	51	Negative	bronchial secretion
van Laarhoven	van Laarhoven2	52	53	Positive	bronchial secretion
van Laarhoven	van Laarhoven2	54	55	Negative	bronchial secretion
van Laarhoven	van Laarhoven2	58	59	Negative	bronchial secretion
van Laarhoven	van Laarhoven2	62	63	Negative	bronchial secretion
Weigang	Weigang	0	NA	Negative	throat swab
Weigang	Weigang	6	NA	Positive	throat swab
Weigang	Weigang	10	NA	Positive	throat swab
Weigang	Weigang	14	NA	Positive	throat swab
Weigang	Weigang	16	NA	Negative	throat swab
Weigang	Weigang	21	NA	Positive	throat swab
Weigang	Weigang	24	NA	Positive	throat swab
Weigang	Weigang	27	NA	Positive	throat swab
Weigang	Weigang	31	NA	Positive	throat swab
Weigang	Weigang	34	NA	Positive	throat swab
Weigang	Weigang	38	NA	Negative	throat swab
Weigang	Weigang	42	NA	Negative	throat swab
Weigang	Weigang	45	NA	Negative	throat swab
Weigang	Weigang	49	NA	Negative	throat swab
Weigang	Weigang	52	NA	Negative	throat swab
Weigang	Weigang	56	NA	Negative	throat swab
Weigang	Weigang	58	NA	Negative	throat swab
Weigang	Weigang	63	NA	Negative	throat swab
Weigang	Weigang	65	NA	Negative	throat swab
Weigang	Weigang	71	NA	Negative	throat swab
Weigang	Weigang	105	NA	Positive	throat swab
Weigang	Weigang	106	NA	Negative	throat swab
Weigang	Weigang	113	NA	Negative	throat swab
Weigang	Weigang	115	NA	Negative	throat swab
Weigang	Weigang	119	NA	Negative	throat swab
Weigang	Weigang	140	NA	Negative	throat swab
Weigang	Weigang	154	NA	Negative	throat swab
Zimmerli	Zimmerli	0	Not Reported	Positive	NP
Zimmerli	Zimmerli	36	Not Reported	Positive	NP
Zimmerli	Zimmerli	62	Not Reported	Positive	NP
Zimmerli	Zimmerli	77	Not Reported	Positive	NP
Zimmerli	Zimmerli	87	Not Reported	Negative	NP
Zimmerli	Zimmerli	96	Not Reported	Negative	NP

## Sheet: Citations
Author	Master Citation List
Alshukairi	Alshukairi AN, Tolah AM, Dada A, et al. Test-based de-isolation in COVID-19 immunocompromised patients: Cycle threshold value versus SARS-CoV-2 viral culture. Int J Infect Dis. 2021;108:112-115. doi:10.1016/j.ijid.2021.05.027
Altamirano-Molina	Altamirano-Molina M, Pacheco-Modesto I, Amado-Tineo J. Prolonged viral shedding of SARS-CoV-2 in patients with acute leukemia. Hematol Transfus Cell Ther. 2022;44(2):299-300. doi:10.1016/j.htct.2021.11.017
Álvarez	Álvarez H, Ruiz-Mateos E, Juiz-González PM, et al. SARS-CoV-2 Evolution and Spike-Specific CD4+ T-Cell Response in Persistent COVID-19 with Severe HIV Immune Suppression. Microorganisms. 2022;10(1):143. Published 2022 Jan 11. doi:10.3390/microorganisms10010143
Avanzato	Avanzato VA, Matson MJ, Seifert SN, et al.Case study: prolonged infectious SARS-CoV-2 shedding from an asymptomatic immunocompromised individual with cancer . Cell. 2020;183(7):1901-1912.e9. doi:10.1016/j.cell.2020.10.049
Baang	Baang JH, Smith C, Mirabelli C, et al. Prolonged Severe Acute Respiratory Syndrome Coronavirus 2 Replication in an Immunocompromised Patient. J Infect Dis. 2021;223(1):23-27. doi:10.1093/infdis/jiaa666
Baba	Baba H, Kanamori H, Oshima K, et al. Prolonged presence of SARS-CoV-2 in a COVID-19 case with rheumatoid arthritis taking iguratimod treated with ciclesonide. J Infect Chemother. 2020;26(10):1100-1103. doi:10.1016/j.jiac.2020.06.022
Bailly	Benoit Bailly, Helene Péré, David Veyer, Ana Berceanu, Etienne Daguindau, Pauline Roux, Olivier Hermine, Xavier de Lamballerie, Paul Bastard, Karine Lacombe, Brigitte Autran, Fanny Angelot Delettre, Jean Laurent Casanova, Sandrine Imbeaud, Anne Laure Clairet, Marie Kroemer, Laurie Spehner, Nicolas Robillard, Julien Puech, Solène Marty-Quinternet, Quentin Lepiller, Catherine Chirouze, Kevin Bouill…
Benucci	Benucci M, Quartuccio L, Li Gobbi F, et al. Persistence of rT-PCR-SARS-CoV-2 infection and delayed serological response, as a possible effect of rituximab according to the hypothesis of Schulze-Koops et al [published online ahead of print, 2020 Aug 4]. Ann Rheum Dis. 2020;annrheumdis-2020-218590. doi:10.1136/annrheumdis-2020-218590
Borges	Borges V, Isidro J, Cunha M, et al. Long-Term Evolution of SARS-CoV-2 in an Immunocompromised Patient with Non-Hodgkin Lymphoma. mSphere. 2021;6(4):e0024421. doi:10.1128/mSphere.00244-21
Bradley	Bradley RE, Ponsford MJ, Scurr MJ, Godkin A, Jolles S; Immunodeficiency Centre for Wales. Persistent COVID-19 Infection in Wiskott-Aldrich Syndrome Cleared Following Therapeutic Vaccination: a Case Report. J Clin Immunol. 2022;42(1):32-35. doi:10.1007/s10875-021-01158-5
Bronstein	Bronstein Y, Adler A, Katash H, Halutz O, Herishanu Y, Levytskyi K. Evolution of spike mutations following antibody treatment in two immunocompromised patients with persistent COVID-19 infection. J Med Virol. 2022;94(3):1241-1245. doi:10.1002/jmv.27445
Buckland	Buckland MS, Galloway JB, Fhogartaigh CN, et al. Treatment of COVID-19 with remdesivir in the absence of humoral immunity: a case report. Nat Commun. 2020;11(1):6385. Published 2020 Dec 14. doi:10.1038/s41467-020-19761-2
Cabañero-Navalon	Cabañero-Navalon MD, Garcia-Bustos V, Ruiz-Rodriguez P, et al. Persistent SARS-CoV-2 infection with repeated clinical recurrence in a patient with common variable immunodeficiency. Clin Microbiol Infect. 2022;28(2):308-310. doi:10.1016/j.cmi.2021.10.021
Camprubí	Camprubí D, Gaya A, Marcos MA, et al. Persistent replication of SARS-CoV-2 in a severely immunocompromised patient treated with several courses of remdesivir. Int J Infect Dis. 2021;104:379-381. doi:10.1016/j.ijid.2020.12.050
Canarutto	Canarutto D, Del Barba P, Di Frenna M, et al. Prolonged asymptomatic SARS-CoV-2 infection in a child receiving immunosuppressive therapy. Pediatr Pulmonol. 2020;55(10):2504-2505. doi:10.1002/ppul.24983
Capoluongo	Capoluongo E, Nardelli C, Esposito MV, et al. Case Report: Discovery a Novel SARS-CoV-2 Variant in a Six-Months Long-Term Swab Positive Female Suffering From Non-Hodgkin Lymphoma. Front Oncol. 2021;11:705948. Published 2021 Jul 20. doi:10.3389/fonc.2021.705948
Casarola	Casarola G, D'Abbondanza M, Curcio R, et al. Efficacy of convalescent plasma therapy in immunocompromised patients with COVID-19: A case report. Clin Infect Pract. 2021;12:100096. doi:10.1016/j.clinpr.2021.100096
Chaudhry B	Chaudhry B, Didenko L, Chaudhry M, Malek A, Alekseyev K. Longest reported case of symptomatic COVID-19 reporting positive for over 230 days in an immunocompromised patient in the United States. SAGE Open Med Case Rep. 2021;9:2050313X211040028. Published 2021 Aug 13. doi:10.1177/2050313X211040028
Chen L	Chen L, Zody MC, Di Germanio C, et al. Emergence of Multiple SARS-CoV-2 Antibody Escape Variants in an Immunocompromised Host Undergoing Convalescent Plasma Treatment. mSphere. 2021;6(4):e0048021. doi:10.1128/mSphere.00480-21
Choi	Choi B, Choudhary MC, Regan J, et al. Persistence and Evolution of SARS-CoV-2 in an Immunocompromised Host. N Engl J Med. 2020;383(23):2291-2293. doi:10.1056/NEJMc2031364
Ciuffreda	Ciuffreda L, Lorenzo-Salazar JM, Alcoba-Florez J, et al. Longitudinal study of a SARS-CoV-2 infection in an immunocompromised patient with X-linked agammaglobulinemia. J Infect. 2021;83(5):607-635. doi:10.1016/j.jinf.2021.07.028
Clark E	Clark E, Guilpain P, Filip IL, et al. Convalescent plasma for persisting COVID-19 following therapeutic lymphocyte depletion: a report of rapid recovery. Br J Haematol. 2020;190(3):e154-e156. doi:10.1111/bjh.16981
Cunha	Cunha MDP, Vilela APP, Molina CV, et al. Atypical Prolonged Viral Shedding With Intra-Host SARS-CoV-2 Evolution in a Mildly Affected Symptomatic Patient. Front Med (Lausanne). 2021;8:760170. Published 2021 Nov 26. doi:10.3389/fmed.2021.760170
Daher	Daher A, Müller T, Spiesshoefer J, Dreher M, Panse J. Successful treatment of prolonged COVID-19 with Bamlanivimab in a patient with severe B-cell aplasia due to treatment with an anti-CD20 monoclonal antibody: A case report. Respir Med Case Rep. 2021;34:101560. doi:10.1016/j.rmcr.2021.101560
Daoussis	Daoussis D, Leonidou L, Kalogeropoulou C, Paliogianni F, Tzouvelekis A. Protracted severe COVID-19 pneumonia following rituximab treatment: caution needed. Rheumatol Int. 2021;41(10):1839-1843. doi:10.1007/s00296-021-04969-2
Decker	Decker A, Welzel M, Laubner K, et al. Prolonged SARS-CoV-2 shedding and mild course of COVID-19 in a patient after recent heart transplantation. Am J Transplant. 2020;20(11):3239-3245. doi:10.1111/ajt.16133
Desmazes-Dufeu	Desmazes-Dufeu N, Coltey B, Amari L, et al. Discordant courses of COVID-19 in a cohabiting couple of lung transplant recipients. Transpl Infect Dis. 2021;23(1):e13410. doi:10.1111/tid.13410
Destras	Destras G, Assaad S, Bal A, et al. Bamlanivimab as monotherapy in two immunocompromised patients with COVID-19. Lancet Microbe. 2021;2(9):e424. doi:10.1016/S2666-5247(21)00189-0
Dhand	Dhand A, Bodin R, Wolf DC, et al. Successful liver transplantation in a patient recovered from COVID-19. Transpl Infect Dis. 2021;23(2):e13492. doi:10.1111/tid.13492
Di Cristanziano	Di Cristanziano V, Meyer-Schwickerath C, Eberhardt KA, et al. Detection of SARS-CoV-2 viremia before onset of COVID-19 symptoms in an allo-transplanted patient with acute leukemia. Bone Marrow Transplant. 2021;56(3):716-719. doi:10.1038/s41409-020-01059-y
Drouin	Drouin AC, Theberge MW, Liu SY, et al. Successful Clearance of 300 Day SARS-CoV-2 Infection in a Subject with B-Cell Depletion Associated Prolonged (B-DEAP) COVID by REGEN-COV Anti-Spike Monoclonal Antibody Cocktail. Viruses. 2021;13(7):1202. Published 2021 Jun 23. doi:10.3390/v13071202
Fenaux	Fenaux H, Gueneau R, Chaghouri A, et al. Emergence of SARS-CoV-2 resistance mutations in a patient who received anti-SARS-COV2 spike protein monoclonal antibodies: a case report. BMC Infect Dis. 2021;21(1):1223. Published 2021 Dec 7. doi:10.1186/s12879-021-06902-1
Ferrari	Ferrari A, Trevenzoli M, Sasset L, et al. Prolonged SARS-CoV-2-RNA Detection from Nasopharyngeal Swabs in an Oncologic Patient: What Impact on Cancer Treatment?. Curr Oncol. 2021;28(1):847-852. Published 2021 Feb 8. doi:10.3390/curroncol28010083
Fung2020	Fung M, Chiu CY, DeVoe C, et al. Clinical outcomes and serologic response in solid organ transplant recipients with COVID-19: A case series from the United States. Am J Transplant. 2020;20(11):3225-3233. doi:10.1111/ajt.16079 (November 2020)
Fung2021	Fung M, Nambiar A, Pandey S, et al. Treatment of immunocompromised COVID-19 patients with convalescent plasma. Transpl Infect Dis. 2021;23(2):e13477. doi:10.1111/tid.13477 (April 2021)
Ghandi	Gandhi, S., Klein, J., Robertson, A.J. et al. De novo emergence of a remdesivir resistance mutation during treatment of persistent SARS-CoV-2 infection in an immunocompromised patient: a case report. Nat Commun 13, 1547 (2022). https://doi.org/10.1038/s41467-022-29104-y
Gibson	Gibson EG, Pender M, Angerbauer M, et al. Prolonged SARS-CoV-2 Illness in a Patient Receiving Ocrelizumab for Multiple Sclerosis. Open Forum Infect Dis. 2021;8(7):ofab176. Published 2021 Apr 8. doi:10.1093/ofid/ofab176
Gordon	Gordon CL, Smibert OC, Holmes NE, et al. Defective Severe Acute Respiratory Syndrome Coronavirus 2 Immune Responses in an Immunocompromised Individual With Prolonged Viral Replication. Open Forum Infect Dis. 2021;8(9):ofab359. Published 2021 Aug 2. doi:10.1093/ofid/ofab359
Guetl	Guetl K, Moazedi-Fuerst F, Rosskopf K, et al. SARS-CoV-2 positive virus culture 7 weeks after onset of COVID-19 in an immunocompromised patient suffering from X chromosome-linked agammaglobulinemia. J Infect. 2021;82(3):414-451. doi:10.1016/j.jinf.2020.10.025
Gulati	Gulati Yuvraj, Prasad Narayan, Behera Manas R, Patel Manas R, Bhadauria Dharmendra, Kaul Anupama, Yachha Monika, Kushwaha Ravi, Gupta Amit. Coronavirus disease in a renal allograft recipient: A case report. Indian Journal of Transplantation. 2020 | Volume: 14 | Issue Number: 3
Helleberg	Helleberg M, Niemann CU, Moestrup KS, et al. Persistent COVID-19 in an Immunocompromised Patient Temporarily Responsive to Two Courses of Remdesivir Therapy. J Infect Dis. 2020;222(7):1103-1107. doi:10.1093/infdis/jiaa446
Hensley	Hensley MK, Bain WG, Jacobs J, et al. Intractable Coronavirus Disease 2019 (COVID-19) and Prolonged Severe Acute Respiratory Syndrome Coronavirus 2 (SARS-CoV-2) Replication in a Chimeric Antigen Receptor-Modified T-Cell Therapy Recipient: A Case Study. Clin Infect Dis. 2021;73(3):e815-e821. doi:10.1093/cid/ciab072
Hoffman SA	Hoffman SA, Costales C, Sahoo MK, et al. SARS-CoV-2 Neutralization Resistance Mutations in Patient with HIV/AIDS, California, USA. Emerg Infect Dis. 2021;27(10):2720-2723. doi:10.3201/eid2710.211461
Horiuchi	Horiuchi H, Sasaki H, Miyazaki K, Miyata N, Yoshimura Y, Tachikawa N. Recovery from severe persistent COVID-19 without evidence of an anti-SARS-CoV-2 antibody response in a man with mantle cell lymphoma treated with rituximab. J Infect Chemother. 2022;28(2):329-332. doi:10.1016/j.jiac.2021.11.018
Huang, Jinbao	Huang J, Lan C, Wang X, Huang M. Prolonged SARS-Cov-2 shedding with rapid IgG antibody decay in a COVID-19 patient: A case report. J Clin Lab Anal. 2021;35(11):e24002. doi:10.1002/jcla.24002
Italiano	Italiano J, Bush R, Acharya R, Upadhyay K. Persistent viral shedding despite seroconversion in a kidney transplant recipient with severe extrapulmonary COVID-19. BMJ Case Rep. 2020;13(11):e239612. Published 2020 Nov 9. doi:10.1136/bcr-2020-239612
Jassem	Jassem J, Marek-Trzonkowska NM, Smiatacz T, et al. Successful Treatment of Persistent SARS-CoV-2 Infection in a B-Cell Depleted Patient with Activated Cytotoxic T and NK Cells: A Case Report. Int J Mol Sci. 2021;22(20):10934. Published 2021 Oct 10. doi:10.3390/ijms222010934
Jensen	Jensen B, Luebke N, Feldt T, et al. Emergence of the E484K mutation in SARS-COV-2-infected immunocompromised patients treated with bamlanivimab in Germany. Lancet Reg Health Eur. 2021;8:100164. doi:10.1016/j.lanepe.2021.100164
Kaila	Kaila V, Sirkeoja S, Blomqvist S, et al. SARS-CoV-2 late shedding may be infectious between immunocompromised hosts. Infect Dis (Lond). 2021;53(11):880-882. doi:10.1080/23744235.2021.1939891
Karamercan	Karamercan S, Kaya Z, Koçak Ü. Comment on: Repeat-positive SARS-CoV-2 in a child with cancer: Intermittent positive results of SARS-CoV-2-RNA in nasopharyngeal swabs during chemotherapy in a child with acute leukemia. Pediatr Blood Cancer. 2022;69(9):e29620. doi:10.1002/pbc.29620
Karataş	Karataş A, İnkaya AÇ, Demiroğlu H, et al. Prolonged viral shedding in a lymphoma patient with COVID-19 infection receiving convalescent plasma. Transfus Apher Sci. 2020;59(5):102871. doi:10.1016/j.transci.2020.102871
Kaul	Kaul DR, Valesano AL, Petrie JG, et al. Donor to recipient transmission of SARS-CoV-2 by lung transplantation despite negative donor upper respiratory tract testing. Am J Transplant. 2021;21(8):2885-2889. doi:10.1111/ajt.16532
Keitel	Keitel V, Bode JG, Feldt T, et al. Case Report: Convalescent Plasma Achieves SARS-CoV-2 Viral Clearance in a Patient With Persistently High Viral Replication Over 8 Weeks Due to Severe Combined Immunodeficiency (SCID) and Graft Failure. Front Immunol. 2021;12:645989. Published 2021 May 3. doi:10.3389/fimmu.2021.645989
Kemp	Kemp SA, Collier DA, Datir RP, et al. SARS-CoV-2 evolution during treatment of chronic infection [published correction appears in Nature. 2022 Aug;608(7922):E23]. Nature. 2021;592(7853):277-282. doi:10.1038/s41586-021-03291-y
Kenig	Kenig A, Ishay Y, Kharouf F, Rubin L. Treatment of B-cell depleted COVID-19 patients with convalescent plasma and plasma-based products. Clin Immunol. 2021;227:108723. doi:10.1016/j.clim.2021.108723
Ketels	Ketels T, Gisolf J, Claassen M, et al. Short Communication: Prolonged COVID-19 Infection in a Patient with Newly Diagnosed HIV/AIDS. AIDS Res Hum Retroviruses. 2022;38(5):399-400. doi:10.1089/AID.2021.0145
Ko	Ko KKK, Yingtaweesittikul H, Tan TT, et al. Emergence of SARS-CoV-2 Spike Mutations during Prolonged Infection in Immunocompromised Hosts. Microbiol Spectr. 2022;10(3):e0079122. doi:10.1128/spectrum.00791-22
Koczulla	Koczulla RA, Sczepanski B, Koteczki A, et al. SARS-CoV-2 infection in two patients following recent lung transplantation. Am J Transplant. 2020;20(10):2928-2932. doi:10.1111/ajt.15998
Krajewski	Krajewski J, Chen J, Motiani J, et al. Hematopoietic stem cell transplant in two pediatric patients testing positive for SARS-CoV-2: A case report. Pediatr Transplant. 2022;26(2):e14179. doi:10.1111/petr.14179
Lancman	Lancman G, Mascarenhas J, Bar-Natan M. Severe COVID-19 virus reactivation following treatment for B cell acute lymphoblastic leukemia. J Hematol Oncol. 2020;13(1):131. Published 2020 Oct 2. doi:10.1186/s13045-020-00968-1
Leung WF	Leung WF, Chorlton S, Tyson J, et al. COVID-19 in an immunocompromised host: persistent shedding of viable SARS-CoV-2 and emergence of multiple mutations: a case report. Int J Infect Dis. 2022;114:178-182. doi:10.1016/j.ijid.2021.10.045
Lohr	Lohr B, Niemann D, Verheyen J. Bamlanivimab Treatment Leads to Rapid Selection of Immune Escape Variant Carrying the E484K Mutation in a B.1.1.7-Infected and Immunosuppressed Patient. Clin Infect Dis. 2021;73(11):2144-2145. doi:10.1093/cid/ciab392
London	London J, Boutboul D, Lacombe K, et al. Severe COVID-19 in Patients with B Cell Alymphocytosis and Response to Convalescent Plasma Therapy. J Clin Immunol. 2021;41(2):356-361. doi:10.1007/s10875-020-00904-5
Luitel	Luitel, Pankaj, Dana Vais, and Adi Gidron. "Successful treatment of persistent coronavirus disease 2019 infection in a patient with hypogammaglobulinemia with REGN-COV2: a case report." Open Forum Infectious Diseases. Vol. 8. No. 8. US: Oxford University Press, 2021.
Lynch	Lynch M, Macori G, Fanning S, et al. Genomic Evolution of SARS-CoV-2 Virus in Immunocompromised Patient, Ireland. Emerg Infect Dis. 2021;27(9):2499-2501. doi:10.3201/eid2709.211159
Ma	Ma BM, Hung IFN, Chan GCW, et al. Case of "relapsing" COVID-19 in a kidney transplant recipient. Nephrology (Carlton). 2020;25(12):933-936. doi:10.1111/nep.13786
Maan	Maan I, Paraskevopoulou SM, Cwynarski K, et al. Prolonged SARS-CoV-2 shedding in a person living with advanced HIV and diffuse large B-cell lymphoma: a case report. Infect Dis (Lond). 2022;54(7):529-533. doi:10.1080/23744235.2022.2055136
Maldonado	Maldonado I, Elisiri ME, Fernández-Canigia L, et al. COVID-19 associated with disseminated histoplasmosis in a kidney transplant patient. Rev Argent Microbiol. 2022;54(3):209-214. doi:10.1016/j.ram.2021.10.006
Malsy	Malsy J, Veletzky L, Heide J, et al. Sustained Response After Remdesivir and Convalescent Plasma Therapy in a B-Cell-Depleted Patient With Protracted Coronavirus Disease 2019 (COVID-19). Clin Infect Dis. 2021;73(11):e4020-e4024. doi:10.1093/cid/ciaa1637
Man	Man Z, Jing Z, Huibo S, Bin L, Fanjun Z. Viral shedding prolongation in a kidney transplant patient with COVID-19 pneumonia. Am J Transplant. 2020;20(9):2626-2627. doi:10.1111/ajt.15996
Mancon	Mancon A, Rizzo A, Mileto D, et al. Viro-immunological evaluation in an immunocompromised patient with long-lasting SARS-CoV-2 infection. Emerg Microbes Infect. 2022;11(1):786-789. doi:10.1080/22221751.2022.2045877
Maponga	Maponga TG, Jeffries M, Tegally H, et al. Persistent SARS-CoV-2 infection with accumulation of mutations in a patient with poorly controlled HIV infection. Clin Infect Dis. 2022;ciac548. doi:10.1093/cid/ciac548
Martinot	Martinot M, Jary A, Fafi-Kremer S, et al. Emerging RNA-Dependent RNA Polymerase Mutation in a Remdesivir-Treated B-cell Immunodeficient Patient With Protracted Coronavirus Disease 2019. Clin Infect Dis. 2021;73(7):e1762-e1765. doi:10.1093/cid/ciaa1474
Menghua	Menghua W, Xin Z, Jianwei L, Yu Z, Qinwei Y. Case report: one case of coronavirus disease 2019 (COVID-19) in a patient co-infected by HIV with a normal CD4+ T cell count. AIDS Res Ther. 2020;17(1):46. Published 2020 Jul 23. doi:10.1186/s12981-020-00301-3
Merli	Merli M, Alteri C, Colagrossi L, et al. Mild Course of SARS-CoV-2 Infection in a Liver Transplant Recipient Undergoing Plasma Exchange and Defibrotide for Acute Graft Rejection. Transplantation. 2021;105(2):e22-e24. doi:10.1097/TP.0000000000003592
Monrad	Monrad I, Sahlertz SR, Nielsen SSF, et al. Persistent Severe Acute Respiratory Syndrome Coronavirus 2 Infection in Immunocompromised Host Displaying Treatment Induced Viral Evolution. Open Forum Infect Dis. 2021;8(7):ofab295. Published 2021 Jun 4. doi:10.1093/ofid/ofab295
Montejano	Montejano R, Marcelo C, Falces-Romero I, et al. Efficacy of sotrovimab for persistent coronavirus disease-2019 in a severely immunocompromised person living with HIV. AIDS. 2022;36(5):751-753. doi:10.1097/QAD.0000000000003179
Moore	Moore JL, Ganapathiraju PV, Kurtz CP, Wainscoat B. A 63-Year-Old Woman with a History of Non-Hodgkin Lymphoma with Persistent SARS-CoV-2 Infection Who Was Seronegative and Treated with Convalescent Plasma. Am J Case Rep. 2020;21:e927812. Published 2020 Oct 3. doi:10.12659/AJCR.927812
Morel	Morel A, Imbeaud S, Scemla A, et al. 9. Am J Transplant. 2022;22(8):2099-2103. doi:10.1111/ajt.17000
Morishita	Morishita M, Suzuki M, Matsunaga A, et al. Prolonged SARS-CoV-2 infection associated with long-term corticosteroid use in a patient with impaired B-cell immunity. J Infect Chemother. 2022;28(7):971-974. doi:10.1016/j.jiac.2022.02.006
Moutinho-Pereira	Moutinho-Pereira S, Calisto R, Sabio F, Guerreiro L. High-titre convalescent plasma therapy for an immunocompromised patient with systemic lupus erythematosus with protracted SARS-CoV-2 infection. BMJ Case Rep. 2021;14(8):e244853. Published 2021 Aug 25. doi:10.1136/bcr-2021-244853
Nakajima	Nakajima, Yukiko, et al. "Prolonged viral shedding of SARS-CoV-2 in an immunocompromised patient." Journal of Infection and Chemotherapy 27.2 (2021): 387-389.
Niess	Niess H, Börner N, Muenchhoff M, et al. Liver transplantation in a patient after COVID-19 - Rapid loss of antibodies and prolonged viral RNA shedding. Am J Transplant. 2021;21(4):1629-1632. doi:10.1111/ajt.16349
Niyonkuru	Niyonkuru, Melissa, et al. "Prolonged viral shedding of SARS-CoV-2 in two immunocompromised patients, a case report." BMC infectious diseases 21 (2021): 1-5.
Nussenblatt	Nussenblatt V, Roder AE, Das S, et al. Yearlong COVID-19 Infection Reveals Within-Host Evolution of SARS-CoV-2 in a Patient With B-Cell Depletion. J Infect Dis. 2022;225(7):1118-1123. doi:10.1093/infdis/jiab622
Otsuka	Otsuka Y, Kobayashi T. Case Report: A Patient with COVID-19 under Myelosuppression Induced by Chemotherapy. Am J Trop Med Hyg. 2020;103(5):1983-1985. doi:10.4269/ajtmh.20-0678
Pallett	Pallett SJC, Wake R, Youngs J, et al. Adjunctive viral cell culture supports treatment decision-making in patients with secondary humoral immunodeficiency and persistent SARS-CoV-2 infection. Br J Haematol. 2022;196(5):1170-1174. doi:10.1111/bjh.17957
Palomba	Palomba E, Carrabba M, Zuglian G, et al. Treatment of SARS-CoV-2 relapse with remdesivir and neutralizing antibodies cocktail in a patient with X-linked agammaglobulinaemia. Int J Infect Dis. 2021;110:338-340. doi:10.1016/j.ijid.2021.07.064
Peiffer-Smadja	Peiffer-Smadja N, Bridier-Nahmias A, Ferré VM, et al. Emergence of E484K Mutation Following Bamlanivimab Monotherapy among High-Risk Patients Infected with the Alpha Variant of SARS-CoV-2. Viruses. 2021;13(8):1642. Published 2021 Aug 19. doi:10.3390/v13081642
Pereira	Pereira NMD, Heath PT, Doerholt K, Almario-Hernandez AF, Gilmour C, Drysdale SB. SARS-CoV-2 Infection in an Adolescent With X-linked Agammaglobulinemia. Pediatr Infect Dis J. 2021;40(12):e472-e474. doi:10.1097/INF.0000000000003360
Pérez-Lago	Pérez-Lago L, Aldámiz-Echevarría T, García-Martínez R, et al. Different Within-Host Viral Evolution Dynamics in Severely Immunosuppressed Cases with Persistent SARS-CoV-2. Biomedicines. 2021;9(7):808. Published 2021 Jul 13. doi:10.3390/biomedicines9070808
Pommeret	Pommeret F, Colomba J, Bigenwald C, et al. Bamlanivimab + etesevimab therapy induces SARS-CoV-2 immune escape mutations and secondary clinical deterioration in COVID-19 patients with B-cell malignancies. Ann Oncol. 2021;32(11):1445-1447. doi:10.1016/j.annonc.2021.07.015
Pourhassan	Pourhassan H, La Rosa C, Chiuppesi F, et al. Successful outcome of pre-engraftment COVID-19 in an HCT patient: impact of targeted therapies and cellular immunity. Blood Adv. 2022;6(6):1645-1650. doi:10.1182/bloodadvances.2021006282
Radhakrishnan	Radhakrishnan V, Gangopadhyay D. Repeat-positive SARS-CoV-2 in a child with cancer. Pediatr Blood Cancer. 2021;68(3):e28744. doi:10.1002/pbc.28744
Rajakumar	Rajakumar I, Isaac DL, Fine NM, et al. Extensive environmental contamination and prolonged severe acute respiratory coronavirus-2 (SARS CoV-2) viability in immunosuppressed recent heart transplant recipients with clinical and virologic benefit with remdesivir. Infect Control Hosp Epidemiol. 2022;43(6):817-819. doi:10.1017/ice.2021.89
Reuken	Reuken PA, Stallmach A, Pletz MW, et al. Severe clinical relapse in an immunocompromised host with persistent SARS-CoV-2 infection. Leukemia. 2021;35(3):920-923. doi:10.1038/s41375-021-01175-8
Rnjak	Rnjak D, Ravlić S, Šola AM, et al. COVID-19 convalescent plasma as long-term therapy in immunodeficient patients?. Transfus Clin Biol. 2021;28(3):264-270. doi:10.1016/j.tracli.2021.04.004
Rodríguez-Grande	Rodríguez-Grande C, Adán-Jiménez J, Catalán P, et al. Inference of Active Viral Replication in Cases with Sustained Positive Reverse Transcription-PCR Results for SARS-CoV-2. J Clin Microbiol. 2021;59(2):e02277-20. Published 2021 Jan 21. doi:10.1128/JCM.02277-20
Sabino	Sabino JS, Amorim MR, de Souza WM, et al. Clearance of Persistent SARS-CoV-2 RNA Detection in a NFκB-Deficient Patient in Association with the Ingestion of Human Breast Milk: A Case Report. Viruses. 2022;14(5):1042. Published 2022 May 13. doi:10.3390/v14051042
Schend	Schend J, Daniels P, Sanan N, Tcheurekdjian H, Hostoffer R. Clinical Observation of COVID-19 in a Patient With an Acquired Humoral Deficiency Secondary to Chemotherapeutic Agents. Allergy Rhinol (Providence). 2020;11:2152656720978764. Published 2020 Dec 10. doi:10.1177/2152656720978764
Scherer	Scherer EM, Babiker A, Adelman MW, et al. SARS-CoV-2 Evolution and Immune Escape in Immunocompromised Patients. N Engl J Med. 2022;386(25):2436-2438. doi:10.1056/NEJMc2202861
Sepulcri	Sepulcri C, Dentone C, Mikulska M, et al. The Longest Persistence of Viable SARS-CoV-2 With Recurrence of Viremia and Relapsing Symptomatic COVID-19 in an Immunocompromised Patient-A Case Study. Open Forum Infect Dis. 2021;8(11):ofab217. Published 2021 Apr 28. doi:10.1093/ofid/ofab217
Shingare	Shingare A, Bahadur MM, Raina S. COVID-19 in recent kidney transplant recipients. Am J Transplant. 2020;20(11):3206-3209. doi:10.1111/ajt.16120
Silvano	Silvano J, Ferreira F, Bustorff M, et al. Viral Clearance and Serological Response to SARS-CoV-2 in Kidney Transplant Recipients. Transplant Proc. 2021;53(4):1180-1186. doi:10.1016/j.transproceed.2020.11.008
Sonnleitner	Sonnleitner ST, Prelog M, Sonnleitner S, et al. Cumulative SARS-CoV-2 mutations and corresponding changes in immunity in an immunocompromised patient indicate viral evolution within the host. Nat Commun. 2022;13(1):2560. Published 2022 May 10. doi:10.1038/s41467-022-30163-4
Spinicci	Spinicci M, Mazzoni A, Borchi B, et al. AIDS patient with severe T cell depletion achieved control but not clearance of SARS-CoV-2 infection. Eur J Immunol. 2022;52(2):352-355. doi:10.1002/eji.202149574
Sung	Sung A, Bailey AL, Stewart HB, et al. Isolation of SARS-CoV-2 in Viral Cell Culture in Immunocompromised Patients With Persistently Positive RT-PCR Results. Front Cell Infect Microbiol. 2022;12:804175. Published 2022 Feb 2. doi:10.3389/fcimb.2022.804175
Taha	Taha Y, Wardle H, Evans AB, et al. Persistent SARS-CoV-2 infection in patients with secondary antibody deficiency: successful clearance following combination casirivimab and imdevimab (REGN-COV2) monoclonal antibody therapy. Ann Clin Microbiol Antimicrob. 2021;20(1):85. Published 2021 Dec 30. doi:10.1186/s12941-021-00491-2
Takakuwa	Takakuwa T, Nakagama Y, Yasugi M, et al. Discrepant Antigen-specific Antibody Responses Causing SARS-CoV-2 Persistence in a Patient Receiving B-cell-targeted Therapy with Rituximab. Intern Med. 2021;60(23):3827-3831. doi:10.2169/internalmedicine.7884-21
Taramasso	Taramasso L, Sepulcri C, Mikulska M, et al. Duration of isolation and precautions in immunocompromised patients with COVID-19. J Hosp Infect. 2021;111:202-204. doi:10.1016/j.jhin.2021.02.014
Tarhini	Tarhini H, Recoing A, Bridier-Nahmias A, et al. Long-Term Severe Acute Respiratory Syndrome Coronavirus 2 (SARS-CoV-2) Infectiousness Among Three Immunocompromised Patients: From Prolonged Viral Shedding to SARS-CoV-2 Superinfection. J Infect Dis. 2021;223(9):1522-1527. doi:10.1093/infdis/jiab075
Tchana-Sato	Tchana-Sato V, Ancion A, Tridetti J, et al. Clinical course and challenging management of early COVID-19 infection after heart transplantation: case report of two patients. BMC Infect Dis. 2021;21(1):89. Published 2021 Jan 20. doi:10.1186/s12879-021-05793-6
Theodore	Theodore DA, Greendyke WG, Miko B, et al. Cycle Thresholds Among Solid Organ Transplant Recipients Testing Positive for SARS-CoV-2. Transplantation. 2021;105(7):1445-1448. doi:10.1097/TP.0000000000003695
Thornton	Thornton CS, Huntley K, Berenger BM, et al. Prolonged SARS-CoV-2 infection following rituximab treatment: clinical course and response to therapeutic interventions correlated with quantitative viral cultures and cycle threshold values. Antimicrob Resist Infect Control. 2022;11(1):28. Published 2022 Feb 5. doi:10.1186/s13756-022-01067-1
Truffot	Truffot A, Andréani J, Le Maréchal M, et al. SARS-CoV-2 Variants in Immunocompromised Patient Given Antibody Monotherapy. Emerg Infect Dis. 2021;27(10):2725-2728. doi:10.3201/eid2710.211509
Truong	Truong, Thao T., et al. "Increased viral variants in children and young adults with impaired humoral immunity and persistent SARS-CoV-2 infection: a consecutive case series." EBioMedicine 67 (2021).
Van Damme	Van Damme KFA, Tavernier S, Van Roy N, et al. Case Report: Convalescent Plasma, a Targeted Therapy for Patients with CVID and Severe COVID-19. Front Immunol. 2020;11:596761. Published 2020 Nov 20. doi:10.3389/fimmu.2020.596761
Van der Moeren	Van der Moeren N, Selhorst P, Ha M, et al. Viral Evolution and Immunology of SARS-CoV-2 in a Persistent Infection after Treatment with Rituximab. Viruses. 2022;14(4):752. Published 2022 Apr 3. doi:10.3390/v14040752
van Laarhoven	van Laarhoven A, Kurver L, Overheul GJ, et al. Interferon gamma immunotherapy in five critically ill COVID-19 patients with impaired cellular immunity: A case series. Med (N Y). 2021;2(10):1163-1170.e2. doi:10.1016/j.medj.2021.09.003
van Oers NSC	van Oers NSC, Hanners NW, Sue PK, et al. SARS-CoV-2 infection associated with hepatitis in an infant with X-linked severe combined immunodeficiency. Clin Immunol. 2021;224:108662. doi:10.1016/j.clim.2020.108662
Vissichelli	Vissichelli NC, Morales MK, Bryson A, Bruno D. Successful deceased donor liver transplantation in candidates with high MELD and ongoing positive SARS-CoV-2 PCR. Transpl Infect Dis. 2022;24(2):e13816. doi:10.1111/tid.13816
Vizcarra	Vizcarra P, Pérez-Elías MJ, Quereda C, et al. Description of COVID-19 in HIV-infected individuals: a single-centre, prospective cohort. Lancet HIV. 2020;7(8):e554-e564. doi:10.1016/S2352-3018(20)30164-8
Wei L	Wei L, Liu B, Zhao Y, Chen Z. Prolonged shedding of SARS-CoV-2 in an elderly liver transplant patient infected by COVID-19: a case report. Ann Palliat Med. 2021;10(6):7003-7007. doi:10.21037/apm-20-996
Weigang	Weigang S, Fuchs J, Zimmer G, et al. Within-host evolution of SARS-CoV-2 in an immunosuppressed COVID-19 patient as a source of immune escape variants. Nat Commun. 2021;12(1):6405. Published 2021 Nov 4. doi:10.1038/s41467-021-26602-3
Wenlock	Wenlock RD, Brown CS, Iwuji C, Vera JH. Can I go back to work? A case of persistent SARS-CoV-2 with advanced untreated HIV infection. Int J STD AIDS. 2022;33(2):209-211. doi:10.1177/09564624211051631
Wu J	Wu J, Xiong L, Li P. Coronavirus disease 2019 (COVID-19) in a Chinese renal transplant recipient: a case report. Transl Androl Urol. 2021;10(5):2140-2148. doi:10.21037/tau-21-314
Ye X	Ye X, Xiao X, Li B, et al. Low Humoral Immune Response and Ineffective Clearance of SARS-Cov-2 in a COVID-19 Patient With CLL During a 69-Day Follow-Up. Front Oncol. 2020;10:1272. Published 2020 Jul 3. doi:10.3389/fonc.2020.01272
Yousaf	Yousaf M, Hameed M, Alsoub H, Khatib M, Jamal W, Ahmad M. COVID-19: Prolonged viral shedding in an HIV patient with literature review of risk factors for prolonged viral shedding and its implications for isolation strategies. Clin Case Rep. 2021;9(3):1397-1401. Published 2021 Jan 13. doi:10.1002/ccr3.3786
Zimmerli	Zimmerli A, Monti M, Fenwick C, et al. Case Report: Stepwise Anti-Inflammatory and Anti-SARS-CoV-2 Effects Following Convalescent Plasma Therapy With Full Clinical Recovery. Front Immunol. 2021;12:613502. Published 2021 Apr 21. doi:10.3389/fimmu.2021.613502
Zubarovskaya	Zubarovskaya N, Hofer-Popow I, Idzko M, Haas OA, Lawitschka A. SARS-CoV-2 Infection and Active, Multiorgan, Severe cGVHD After HSCT for Adolescent ALL: More Luck Than Understanding? A Case Report. Front Pediatr. 2022;9:775318. Published 2022 Jan 14. doi:10.3389/fped.2021.775318
Zhu, Lan	Lan Zhu, Hongge Shu, Huijun Li, Tao Qiu, Jiangqiao Zhou, Gang Chen; Slow Recovery from Critical Coronavirus Disease 2019 Pneumonia in an Immunosuppressed Renal Transplant Recipient with Early Acute Cardiorenal Syndrome. Cardiorenal Med 4 December 2020; 10 (6): 470–475. https://doi.org/10.1159/000510916
